# Supplementary material for: Decoding type 2 diabetes mellitus genetic risk variants in Pakistani Pashtun ethnic population using the nascent whole exome sequencing and MassARRAY genotyping: A case-control association study
Source: PLoS One. 2023 Jan 27;18(1):e0281070. doi: 10.1371/journal.pone.0281070 (PMC9882913; doi:10.1371/journal.pone.0281070)
Supplement: S2 Table — (XLSX) [file pone.0281070.s002.xlsx]

## Sheet: Sheet1
Gene	Variant	Chr	Coordinate	Type	Genotype	Exonic	Quality	Alt Variant Freq	Read Depth	Alt Read Depth	Allelic Depths	Transcript	Consequence	cDNA Position	CDS Position	Protein Position	Amino Acids	Codons	Transcript HGNC	Canonical	Sift	PolyPhen	ENSP	HGVSc	HGVSp	dbSNP ID	Conservation Score	Ancestral Allele	Alternate Alleles	Allele Freq	Allele Freq Global Minor	Global Minor Allele	Allele Freq Amr	Allele Freq Eas	Allele Freq Sas	Allele Freq Af	Allele Freq Eur	EVS Freq All	EVS Coverage	EVS Samples	ExAC Freq All	ExAC Freq Afr	ExAC Freq Amr	ExAC Freq Eas	ExAC Freq Sas	ExAC Freq Fin	ExAC Freq Nfe	ExAC Freq Other	ExAC Coverage
NOTCH2	T>T/C	1	120572547	snv	het	yes	477.64	39.03	56	19	27,19	NM_024408.3	missense_variant	434	137	46	N/S	aAt/aGt	NOTCH2	YES	tolerated (0.06)	benign (0.028)	NP_077719.2	NM_024408.3:c.137A>G	NP_077719.2:p.Asn46Ser	rs61788900	2.519		1	0	0		0	0	0	0	0	0	0	0	47.36	32.69	46.64	48.19	49.23	49.78	48.43	48.06	4900
NOTCH2	C>C/T	1	120572572	snv	het	yes	555.64	20.01	52	22	30,22	NM_024408.3	missense_variant	409	112	38	E/K	Gaa/Aaa	NOTCH2	YES	tolerated (0.18)	benign (0.013)	NP_077719.2	NM_024408.3:c.112G>A	NP_077719.2:p.Glu38Lys	rs61788901	0.502		1	0	0		0	0	0	0	0	0	0	0	46.99	32.29	46.73	47.7	48.94	49.38	48.13	48.11	5100
NOTCH2	G>G/C	1	120611964	snv	het	yes	5785.64	29.14	522	244	278244	NM_024408.3	missense_variant	354	57	19	C/W	tgC/tgG	NOTCH2	YES	tolerated (0.09)	benign (0.12)	NP_077719.2	NM_024408.3:c.57C>G	NP_077719.2:p.Cys19Trp	rs11810554	0.738		1	0	0		0	0	0	0	0	0	0	0	44.93	28.37	43.54	47.15	45.9	46.63	46.3	46.45	4400
GCKR	T>T/C	2	27730940	snv	het	yes	11319.6	81.13	530	430	100430	NM_001486.3	missense_variant,splice_region_variant	1403	1337	446	L/P	cTg/cCg	GCKR	YES	tolerated (1)	benign (0)	NP_001477.2	NM_001486.3:c.1337T>C	NP_001477.2:p.Leu446Pro	rs1260326	0.576	C	1	70.67	29.33	T	63.83	51.88	79.96	90.62	58.95	67.59	6500	6503	64.28	86.46	67.86	50.61	76.05	65.45	58.92	65.78	6800
NEUROD1	T>T/C	2	182543455	snv	het	yes	1741.64	76.47	68	52	16,52	NM_002500.4	missense_variant	380	133	45	T/A	Acc/Gcc	NEUROD1	YES	tolerated (0.78)	benign (0)	NP_002491.2	NM_002500.4:c.133A>G	NP_002491.2:p.Thr45Ala	rs1801262	0.628	C	1	77.08	22.92	T	74.49	91.96	85.28	73.07	61.23	66.94	10700	6503	70.27	73.94	77.24	91.64	85.33	64.1	62.57	69.18	3800
CAPN10	A>A/G	2	241536126	snv	het	yes	84.64	17.14	35	6	29,6	NM_023083.3	missense_variant	1706	1510	504	T/A	Acc/Gcc	CAPN10	YES	tolerated (1)	benign (0)	NP_075571.1	NM_023083.3:c.1510A>G	NP_075571.1:p.Thr504Ala	rs7607759	-0.875	a	1	11.68	11.68	G	12.54	9.32	21.06	2.87	15.9	12.09	2500	6004	14.74	4.42	7.34	9.81	21.95	18.75	16.64	14.78	3800
CAPN10	T>T/C	2	241538061	snv	het	yes	138.64	12.94	170	22	148,22	NM_023083.3	splice_region_variant,intron_variant			0			CAPN10	YES			NP_075571.1	NM_023083.3:c.1990-7T>C		rs55878652	-0.622	C	1	12.04	12.04	C	12.68	9.32	21.06	4.16	15.9	11.79	2000	6464	19.15	6.54	13.63	12.11	21.93	29.84	21.52	16.67	4100
CAPN10	A>G/G	2	241538074	snv	hom	yes	5160.06	50.11	182	182	0,182	NM_023083.3	missense_variant	2192	1996	666	I/V	Atc/Gtc	CAPN10	YES	tolerated (0.25)	benign (0.001)	NP_075571.1	NM_023083.3:c.1996A>G	NP_075571.1:p.Ile666Val	rs2975766	-1.561	G	2	98.98	1.02	A	98.7	100	99.08	99.85	96.92	97.9	2200	6468	97.99	99.58	98.62	99.96	98.78	99.26	97.07	98.28	3900
PPARG	C>C/G	3	12393125	snv	het	yes	56.64	25	416	46	370,46	NM_015869.4	missense_variant	125	34	12	P/A	Cca/Gca	PPARG	YES	deleterious (0.04)	damaging (0.85)	NP_056953.2	NM_015869.4:c.34C>G	NP_056953.2:p.Pro12Ala	rs1801282	0.295	C	1	7.03	7.03	G	11.67	2.58	11.96	0.53	12.03	9.06	13600	6503	11.01	1.96	12.79	4.33	11.99	16.37	12.22	10.35	4900
CDKAL1	C>C/T	6	21065449	snv	het	yes	138.64	11.78	518	61	457,61	NM_017774.3	missense_variant	1393	1226	409	P/L	cCa/cTa	CDKAL1	YES	deleterious (0.0)	benign (0.062)	NP_060244.2	NM_017774.3:c.1226C>T	NP_060244.2:p.Pro409Leu	rs77152992	5.766	C	1	8.61	8.6	T	4.9	15.67	9	7.03	5.76	5	9000	6503	6.55	6.28	4.47	14.86	9.95	5.88	5.08	7.27	3600
WFS1	G>G/A	4	6302519	snv	het	yes	10566.6	84.29	471	397	74397	NM_006005.3	missense_variant	1167	997	333	V/I	Gtc/Atc	WFS1	YES	tolerated (1)	benign (0.001)	NP_005996.2	NM_006005.3:c.997G>A	NP_005996.2:p.Val333Ile	rs1801212	1.481	a	1	88.44	11.56	G	77.67	99.5	85.79	99.39	72.96	79.93	34000	6503	78.18	95.55	81.24	99.79	84.33	67.04	71.73	77.42	15100
WFS1	G>G/A	4	6303354	snv	het	yes	3641.64	61.09	239	146	93146	NM_006005.3	missense_variant	2002	1832	611	R/H	cGc/cAc	WFS1	YES	deleterious (0.05)	benign (0.022)	NP_005996.2	NM_006005.3:c.1832G>A	NP_005996.2:p.Arg611His	rs734312	3.057	G	1	46.92	46.92	A	54.75	81.05	55.73	3.18	56.26	40.12	18900	6503	53.67	10.71	66.65	83.63	56.48	49.32	53.97	53.85	14100
HLA-B	C>C/G	6	31322303	snv	het	yes	3527.64	62.33	215	134	81134	NM_005514.6	missense_variant,splice_region_variant	1100	1046	349	C/S	tGc/tCc	HLA-B	YES	tolerated - low confidence (1)	benign (0.001)	NP_005505.2	NM_005514.6:c.1046G>C	NP_005505.2:p.Cys349Ser	rs2308655	-0.198	G	1	59.22	40.77	C	61.67	62.6	56.03	68.53	45.03	49.55	5900	6503	52.47	64.99	67.97	62.54	55.94	51.95	45.62	59.09	8400
HLA-B	C>C/T	6	31322402	snv	het	yes	858.64	22.31	242	54	188,54	NM_005514.6	splice_region_variant,intron_variant			0			HLA-B	YES			NP_005505.2	NM_005514.6:c.1045+8G>A		rs2442718	1.185	C	1	20.83	20.83	T	23.34	11.11	23.62	17.32	30.71	27.99	8700	6503	26.62	18.54	21.26	10.81	28.27	24.63	30.67	25.11	8100
HLA-B	C>C/T	6	31322911	snv	het	yes	1356.64	64.89	94	61	33,61	NM_005514.6	missense_variant	1039	985	329	A/T	Gct/Act	HLA-B	YES	tolerated - low confidence (0.05)	probably damaging (0.991)	NP_005505.2	NM_005514.6:c.985G>A	NP_005505.2:p.Ala329Thr	rs1051488	0.645	C	1	53.69	46.31	C	49.71	55.56	54.19	65.73	38.27	43.4	10100	4220	44.27	59.75	47.76	54.16	53.24	45.69	37.55	49.67	9100
HLA-B	C>C/T	6	31322980	snv	het	yes	1274.64	68.06	72	49	23,49	NM_005514.6	missense_variant	970	916	306	V/I	Gtc/Atc	HLA-B	YES	tolerated - low confidence (1)	benign (0.001)	NP_005505.2	NM_005514.6:c.916G>A	NP_005505.2:p.Val306Ile	rs1131500	-0.99	T	1	54.45	45.55	C	50	57.44	55.21	66.03	38.57	43.61	7400	4220	44.72	60.64	48.07	55.86	53.59	46.05	37.94	49.55	7400
HLA-B	T>T/C	6	31323202	snv	het	yes	310.64	9.02	399	36	363,36	NM_005514.6	missense_variant	841	787	263	R/G	Aga/Gga	HLA-B	YES	tolerated - low confidence (1)	benign (0)	NP_005505.2	NM_005514.6:c.787A>G	NP_005505.2:p.Arg263Gly	rs41545916	0.962		1	0	0		0	0	0	0	0	0	0	0	24.27	22.21	21.51	25.93	28.35	19.77	24.27	24.12	10400
HLA-B	T>T/C	6	31323337	snv	het	yes	3480.64	59.57	230	137	93137	NM_005514.6	missense_variant	706	652	218	I/V	Atc/Gtc	HLA-B	YES	tolerated - low confidence (0.51)	benign (0.001)	NP_005505.2	NM_005514.6:c.652A>G	NP_005505.2:p.Ile218Val	rs1050341	-1.939	T	1	29.25	29.25	C	28.53	20.34	33.03	39.94	20.97	21.88	8500	6503	23.29	33.83	30.01	21.88	35.52	23.25	17.57	29.36	14700
HLA-B	A>A/C	6	31323945	snv	het	yes	11993.6	93.04	316	294	22294	NM_005514.6	splice_region_variant,synonymous_variant	672	618	206	A	gcT/gcG	HLA-B	YES			NP_005505.2	NM_005514.6:c.618T>G	NM_005514.6:c.618T>G(p.=)	rs2596493	-0.23	C	1	87.38	12.62	A	88.62	82.04	91.72	90.85	83.1	0	0	0	80.33	85.27	86.53	73.86	89.73	75.49	77.36	83.93	3200
HLA-B	C>C/G	6	31323953	snv	het	yes	11086.6	84.61	325	275	50275	NM_005514.6	missense_variant	664	610	204	E/Q	Gag/Cag	HLA-B	YES	tolerated - low confidence (1)	benign (0)	NP_005505.2	NM_005514.6:c.610G>C	NP_005505.2:p.Glu204Gln	rs1131285	0.34	G	1	81.09	18.91	C	84.01	81.65	86.71	80.63	73.66	0	0	0	65.4	67.46	78.09	70.3	76.44	61.66	59.91	70.97	3300
HLA-B	T>G/G	6	31323958	snv	hom	yes	13110.1	93.77	337	316	21316	NM_005514.6	missense_variant	659	605	202	K/T	aAg/aCg	HLA-B	YES	tolerated - low confidence (1)	benign (0)	NP_005505.2	NM_005514.6:c.605A>C	NP_005505.2:p.Lys202Thr	rs1131279	0.251	G	2	86.6	13.4	T	88.04	80.75	91.31	89.86	82.6	70.87	1800	6107	74.2	79.94	79.74	64.59	86.2	67.22	71.47	77.13	3400
HLA-B	G>G/C	6	31323960	snv	het	yes	11909.6	86.09	345	297	48297	NM_005514.6	missense_variant	657	603	201	D/E	gaC/gaG	HLA-B	YES	tolerated - low confidence (1)	benign (0)	NP_005505.2	NM_005514.6:c.603C>G	NP_005505.2:p.Asp201Glu	rs1131275	0.283	C	1	80.23	19.77	G	83.29	80.36	86.3	79.58	72.96	46.76	1800	6105	57.69	59.81	68.35	61.62	70.37	52.49	52.91	63.19	3500
HLA-B	A>A/G	6	31323980	snv	het	yes	478.64	13.22	348	46	302,46	NM_005514.6	missense_variant	637	583	195	Y/H	Tac/Cac	HLA-B	YES	tolerated - low confidence (0.22)	benign (0.027)	NP_005505.2	NM_005514.6:c.583T>C	NP_005505.2:p.Tyr195His	rs1050696	0.511		1	0	0		0	0	0	0	0	0	0	0	7.01	4.81	8.73	5.85	14.74	4.54	5.51	11.74	3400
HLA-B	T>A/G	6	31324003	snv	het	yes	5357.1	34.54	359	124	111124124	NM_005514.6	missense_variant	614	560	187	E/A	gAg/gCg	HLA-B	YES	tolerated - low confidence (0.57)	benign (0.025)	NP_005505.2	NM_005514.6:c.560A>C	NP_005505.2:p.Glu187Ala	rs2308466	-4.258	g	1	25.88	25.88	G	28.82	15.57	26.48	28.21	30.52	0	0	0	31.87	30.39	30.39	18.86	37.32	25.75	33.17	31.22	3800
HLA-B	T>G/A	6	31324003	snv	het	yes	5357.1	34.54	359	124	111124124	NM_005514.6	missense_variant	614	560	187	E/V	gAg/gTg	HLA-B	YES	tolerated - low confidence (0.21)	benign (0.037)	NP_005505.2	NM_005514.6:c.560A>T	NP_005505.2:p.Glu187Val	rs2308466	-4.258	g	1	48.5	25.88	G	48.7	52.18	51.23	49.09	41.25	49.01	2000	6312	37.65	40.74	43.15	43.56	39.26	38.16	35.08	38.95	3800
HLA-B	C>G/T	6	31324004	snv	het	yes	5390.1	34.72	360	125	111124125	NM_005514.6	missense_variant	613	559	187	E/K	Gag/Aag	HLA-B	YES	tolerated - low confidence (0.71)	benign (0.024)	NP_005505.2	NM_005514.6:c.559G>A	NP_005505.2:p.Glu187Lys	rs2523600	-1.058	T	1	25.88	25.88	T	28.82	15.57	26.48	28.21	30.52	0	0	0	31.97	30.33	30.49	18.97	37.32	25.9	33.31	31.63	3800
HLA-B	C>T/G	6	31324004	snv	het	yes	5390.1	34.72	360	124	111124125	NM_005514.6	missense_variant	613	559	187	E/Q	Gag/Cag	HLA-B	YES	tolerated - low confidence (0.43)	benign (0.105)	NP_005505.2	NM_005514.6:c.559G>C	NP_005505.2:p.Glu187Gln	rs2523600	-1.058	T	1	48.5	25.88	T	48.7	52.18	51.23	49.09	41.25	48.88	2000	6318	37.73	40.87	43.22	43.73	39.36	38.17	35.14	39.23	3800
HLA-B	C>C/A	6	31324024	snv	het	yes	7942.04	62.77	368	231	137231	NM_005514.6	missense_variant	593	539	180	R/L	cGg/cTg	HLA-B	YES	tolerated - low confidence (0.66)	benign (0.013)	NP_005505.2	NM_005514.6:c.539G>T	NP_005505.2:p.Arg180Leu	rs697742	-1.411	N	1	49.98	40.54	C	48.13	56.55	57.46	48.94	38.77	0	0	0	50.26	49.35	53.72	60.43	55.47	47.97	46.76	50.41	4400
HLA-B	G>G/A	6	31324025	snv	het	yes	650.64	16.85	368	62	306,62	NM_005514.6	missense_variant	592	538	180	R/W	Cgg/Tgg	HLA-B	YES	tolerated - low confidence (0.2)	benign (0.017)	NP_005505.2	NM_005514.6:c.538C>T	NP_005505.2:p.Arg180Trp	rs9266144	-5.021	G	1	16.69	16.69	A	15.27	24.01	18.1	11.72	15.51	0	0	0	19.67	15.15	17.22	22.95	20.95	21.67	19.75	19.87	4200
HLA-B	T>T/A	6	31324036	snv	het	yes	4036.64	38.03	397	151	246151	NM_005514.6	missense_variant	581	527	176	E/V	gAg/gTg	HLA-B	YES	tolerated - low confidence (0.65)	benign (0.027)	NP_005505.2	NM_005514.6:c.527A>T	NP_005505.2:p.Glu176Val	rs151341293	-6.462	t	1	42.55	42.55	A	45.53	38.39	43.66	43.04	42.94	0	0	0	41.64	39.95	42.2	39.32	42.8	40.88	41.88	39.9	4800
HLA-B	G>G/T	6	31324100	snv	het	yes	4074.64	33.51	370	124	246124	NM_005514.6	missense_variant	517	463	155	R/S	Cgc/Agc	HLA-B	YES	tolerated - low confidence (0.09)	benign (0.007)	NP_005505.2	NM_005514.6:c.463C>A	NP_005505.2:p.Arg155Ser	rs1050654	-0.762		1	0	0		0	0	0	0	0	0	0	0	41.32	39.67	45.59	43.71	42.07	40.75	40.31	42.4	5500
HLA-B	T>T/A	6	31324144	snv	het	yes	597.62	15.16	211	32	179,32	NM_005514.6	missense_variant	473	419	140	Y/F	tAc/tTc	HLA-B	YES	tolerated - low confidence (0.82)	benign (0.003)	NP_005505.2	NM_005514.6:c.419A>T	NP_005505.2:p.Tyr140Phe	rs4997052	-5.657	T	1	23.18	26.54	G	26.94	21.53	21.37	23.37	23.76	0	0	0	20.19	16.28	29.55	21.9	26.23	17.99	17.35	24.36	5000
HLA-B	C>C/T	6	31324151	snv	het	yes	6728.64	79.82	223	178	45178	NM_005514.6	missense_variant	466	412	138	D/N	Gac/Aac	HLA-B	YES	tolerated - low confidence (0.34)	benign (0.003)	NP_005505.2	NM_005514.6:c.412G>A	NP_005505.2:p.Asp138Asn	rs709055	-4.124	C	1	46.43	46.43	T	49.13	47.92	47.75	45.54	42.94	43.65	2100	6251	45.4	47.41	56.67	49.75	52.18	37.76	41.54	47.21	4800
HLA-B	G>G/A	6	31324154	snv	het	yes	908.64	19.51	205	40	165,40	NM_005514.6	missense_variant	463	409	137	H/Y	Cat/Tat	HLA-B	YES	tolerated - low confidence (1)	benign (0.003)	NP_005505.2	NM_005514.6:c.409C>T	NP_005505.2:p.His137Tyr	rs1050379	0.187	A	1	26.36	26.36	A	28.96	21.33	22.19	27.46	32.21	0	0	0	27.31	23.4	24.32	22.56	21.39	30.31	30.18	28.18	4400
HLA-B	G>G/C	6	31324200	snv	het	yes	3385.64	81.37	102	83	19,83	NM_005514.6	missense_variant	417	363	121	S/R	agC/agG	HLA-B	YES	tolerated - low confidence (0.79)	benign (0.05)	NP_005505.2	NM_005514.6:c.363C>G	NP_005505.2:p.Ser121Arg	rs1140412	-1.001		1	79.91	18.21	G	76.08	86.81	85.79	78.06	72.36	59.74	1400	5762	65.33	62.63	65.22	85.68	71.17	62.87	61.85	66.31	3600
HLA-B	C>C/G	6	31324201	snv	het	yes	3208.64	78.22	101	79	22,79	NM_005514.6	missense_variant	416	362	121	S/T	aGc/aCc	HLA-B	YES	tolerated - low confidence (0.75)	benign (0.001)	NP_005505.2	NM_005514.6:c.362G>C	NP_005505.2:p.Ser121Thr	rs1071652	-2.389		1	14.12	14.12	G	10.66	15.97	25.97	7.49	11.83	0	0	0	6.98	3.1	7.06	7.46	22.01	3.46	4.51	8.66	3100
HLA-B	G>G/GCC	6	31324205	insertion	het	yes	2943.6	75	96	72	24,72	NM_005514.6	frameshift_variant	411-412	357-358	0	-/X	-/GG	HLA-B	YES			NP_005505.2	NM_005514.6:c.357_358insGG	NP_005505.2:p.Gln120GlyfsTer32	rs760342210			1	0	18.51	C	0	0	0	0	0	0	0	0	7.08	4	7.63	6.86	21.03	3.51	4.82	9.09	3000
HLA-B	AGG>AGG/A	6	31324207	deletion	het	yes	2775.6	73.91	92	68	24,68	NM_005514.6	frameshift_variant	408-409	354-355	0	TL/TX	acCCtc/actc	HLA-B	YES			NP_005505.2	NM_005514.6:c.354_355delCC	NP_005505.2:p.Leu119ProfsTer19	rs753354858			1	0	18.51	A	0	0	0	0	0	0	0	0	0	0	0	0	0	0	0	0	0
HLA-B	C>C/CGGAG	6	31324488	insertion	het	yes	1094.6	19.78	187	37	150,37	NM_005514.6	frameshift_variant	373-374	319-320	107	G/APX	ggc/gCTCCgc	HLA-B	YES			NP_005505.2	NM_005514.6:c.319_320insCTCC	NP_005505.2:p.Gly107AlafsTer33	rs375356947			1	0	23.94	G	0	0	0	0	0	0	0	0	13.33	21.11	12.17	12.94	19.86	6.77	11.54	15.44	2900
HLA-B	GC>GC/G	6	31324492	deletion	het	yes	1034.6	18.75	192	36	156,36	NM_005514.6	frameshift_variant	369	315	105	L/X	ctG/ct	HLA-B	YES			NP_005505.2	NM_005514.6:c.315delG	NP_005505.2:p.Arg106AlafsTer45	rs749699159			1	0	0		0	0	0	0	0	0	0	0	12.98	20.45	11.85	12.69	19.55	6.7	11.2	15.76	3000
HLA-B	AGGT>AGGT/A	6	31324494	deletion	het	yes	1002.6	18.37	196	36	160,36	NM_005514.6	inframe_deletion	365-367	311-313	0	NL/M	aACCtg/atg	HLA-B	YES			NP_005505.2	NM_005514.6:c.311_313delACC	NP_005505.2:p.Asn104_Leu105delinsMet	rs770563406			1	0	28.87	C	0	0	0	0	0	0	0	0	14.6	21.95	12.89	15.04	21.86	7.47	12.73	16.48	3200
HLA-B	C>C/T	6	31324506	snv	het	yes	1227.64	20.85	211	44	167,44	NM_005514.6	missense_variant	356	302	101	S/N	aGc/aAc	HLA-B	YES	tolerated - low confidence (1)	benign (0.002)	NP_005505.2	NM_005514.6:c.302G>A	NP_005505.2:p.Ser101Asn	rs1050388	-2.034		1	35.64	35.64	T	26.94	27.78	45.81	40.24	33.6	16.84	4700	6296	22.13	25.9	16.7	20.99	29.43	17.27	21.45	24.79	3200
HLA-B	C>C/A	6	31324516	snv	het	yes	5679.64	75.57	217	164	53164	NM_005514.6	missense_variant	346	292	98	D/Y	Gac/Tac	HLA-B	YES	tolerated - low confidence (0.62)	benign (0.14)	NP_005505.2	NM_005514.6:c.292G>T	NP_005505.2:p.Asp98Tyr	rs1131215	-2.257		1	70.39	29.61	C	75.07	64.19	82.92	71.63	59.54	48.17	5200	6297	59.31	61.37	72.25	63.9	73.17	58.57	52.63	62.23	3600
HLA-B	GCC>GCC/G	6	31324524	deletion	het	yes	8420.6	83.95	243	204	39204	NM_005514.6	frameshift_variant	336-337	282-283	0	QA/HX	caGGca/caca	HLA-B	YES			NP_005505.2	NM_005514.6:c.282_283delGG	NP_005505.2:p.Gln94HisfsTer4	rs750527298			1	0	28.08	C	0	0	0	0	0	0	0	0	69.65	62.51	85.4	62.75	76.47	68.87	66.95	74.54	3700
HLA-B	G>G/GTT	6	31324528	insertion	het	yes	8579.6	85.54	242	207	35207	NM_005514.6	frameshift_variant	333-334	279-280	0	-/X	-/AA	HLA-B	YES			NP_005505.2	NM_005514.6:c.279_280insAA	NP_005505.2:p.Gln94AsnfsTer58	rs749557905			1	0	0		0	0	0	0	0	0	0	0	70.53	64.17	86.07	63.49	77.26	69.67	67.74	74.8	3700
HLA-B	C>C/T	6	31324531	snv	het	yes	8381.64	82.86	245	203	42203	NM_005514.6	missense_variant	331	277	93	A/T	Gcc/Acc	HLA-B	YES	tolerated - low confidence (0.53)	benign (0.006)	NP_005505.2	NM_005514.6:c.277G>A	NP_005505.2:p.Ala93Thr	rs1131204	-0.169		1	70.98	26.78	C	82.28	63.89	76.17	67.62	69.68	64.77	5700	6139	70.37	63.35	86.04	64.07	77.23	69.58	67.51	74.86	3800
HLA-B	T>A/G	6	31324536	snv	het	yes	7241.1	25.31	245	62	37,146,62	NM_005514.6	missense_variant	326	272	91	Y/S	tAc/tCc	HLA-B	YES	tolerated - low confidence (0.28)	benign (0.001)	NP_005505.2	NM_005514.6:c.272A>C	NP_005505.2:p.Tyr91Ser	rs1071816	-0.795		1	36.68	34.6	A	39.05	43.45	44.58	27.15	33.1	0	0	0	31.34	24.76	34.27	40.83	38.09	31.77	28.95	31.98	3900
HLA-B	T>G/A	6	31324536	snv	het	yes	7241.1	25.31	245	146	37,146,62	NM_005514.6	missense_variant	326	272	91	Y/F	tAc/tTc	HLA-B	YES	tolerated - low confidence (0.13)	benign (0.001)	NP_005505.2	NM_005514.6:c.272A>T	NP_005505.2:p.Tyr91Phe	rs1071816	-0.795		1	34.6	34.6	A	34.87	17.36	40.8	43.95	33.4	53.93	6100	6216	29.46	29.25	30.96	12.18	35.77	31.88	29.27	30.76	3900
HLA-B	G>G/C	6	31324547	snv	het	yes	2177.64	24.28	280	68	212,68	NM_005514.6	missense_variant	315	261	87	N/K	aaC/aaG	HLA-B	YES	deleterious - low confidence (0.02)	benign (0.25)	NP_005505.2	NM_005514.6:c.261C>G	NP_005505.2:p.Asn87Lys	rs1065386	-0.549		1	45.49	45.49	C	41.79	58.53	52.76	36.76	39.36	20.52	6500	6265	34	29.86	32.19	46.56	42.77	35.18	31.27	32.45	4000
HLA-B	T>T/C	6	31324549	snv	het	yes	2186.64	24.55	277	68	209,68	NM_005514.6	missense_variant	313	259	87	N/D	Aac/Gac	HLA-B	YES	deleterious - low confidence (0.01)	benign (0.117)	NP_005505.2	NM_005514.6:c.259A>G	NP_005505.2:p.Asn87Asp	rs1050570	-3.846		1	45.49	45.49	C	41.79	58.53	52.76	36.76	39.36	18.85	6500	6267	33.91	29.74	32.06	46.59	42.66	35.23	31.17	32.26	4000
HLA-B	C>C/CG	6	31324601	insertion	het	yes	8196.6	58.64	353	207	146207	NM_005514.6	frameshift_variant	260-261	206-207	69	E/DX	gag/gaCg	HLA-B	YES			NP_005505.2	NM_005514.6:c.206_207insC	NP_005505.2:p.Glu69AspfsTer30	rs9281379			1	0	26.84	G	0	0	0	0	0	26.38	3500	6051	12.2	13.69	13.21	8.54	21.7	8.93	10.33	15.12	4800
HLA-B	CT>CT/C	6	31324603	deletion	het	yes	8341.6	69.2	302	209	93209	NM_005514.6	frameshift_variant	258	204	68	R/X	agA/ag	HLA-B	YES			NP_005505.2	NM_005514.6:c.204delA	NP_005505.2:p.Glu69ArgfsTer8	rs200186034			1	0	0		0	0	0	0	0	44.24	3400	6035	17.58	16.81	17.93	19.89	29.38	16.01	14.72	21.66	5200
HLA-B	C>C/T	6	31324615	snv	het	yes	1032.64	13.26	362	48	314,48	NM_005514.6	missense_variant	247	193	65	A/T	Gcg/Acg	HLA-B	YES	deleterious - low confidence (0.05)	benign (0.147)	NP_005505.2	NM_005514.6:c.193G>A	NP_005505.2:p.Ala65Thr	rs1050529	-0.314		1	21.13	21.13	T	22.62	25.59	21.47	14.22	24.35	8.65	3600	6347	9.93	6.21	9.12	13.38	18.65	7.85	8.31	11.48	4600
HLA-B	T>T/A	6	31324641	snv	het	yes	1080.64	14.04	356	50	306,50	NM_005514.6	missense_variant	221	167	56	Q/L	cAg/cTg	HLA-B	YES	deleterious - low confidence (0)	probably damaging (0.987)	NP_005505.2	NM_005514.6:c.167A>T	NP_005505.2:p.Gln56Leu	rs1050518	0.891		1	19.87	19.87	A	22.62	20.54	20.04	13.31	25.75	6.14	3400	6302	10.17	4.63	7.81	10.23	14.92	12.69	9.92	12.53	4200
HLA-B	A>A/C	6	31324666	snv	het	yes	7290.64	78.95	285	225	60225	NM_005514.6	missense_variant	196	142	48	S/A	Tca/Gca	HLA-B	YES	tolerated - low confidence (1)	benign (0.003)	NP_005505.2	NM_005514.6:c.142T>G	NP_005505.2:p.Ser48Ala	rs713031	-3.083		1	49.64	30.61	A	45.96	57.24	58.38	48.71	37.28	41.23	2400	6238	46.71	49.44	47.55	66.86	56.11	47.8	40.68	49.61	4200
HLA-B	C>C/T	6	31324702	snv	het	yes	10660.6	82.87	321	266	55266	NM_005514.6	missense_variant	160	106	36	V/M	Gtg/Atg	HLA-B	YES	tolerated - low confidence (0.06)	benign (0.189)	NP_005505.2	NM_005514.6:c.106G>A	NP_005505.2:p.Val36Met	rs1050486	1.274		1	67.65	32.35	C	60.23	69.94	70.14	70.65	64.11	44.92	1200	6093	49.58	57.22	43.58	56.39	61.6	47.49	45.41	50.29	3300
HLA-B	A>A/C	6	31324705	snv	het	yes	10524.6	82.19	320	263	57263	NM_005514.6	missense_variant	157	103	35	S/A	Tcc/Gcc	HLA-B	YES	tolerated - low confidence (1)	benign (0.003)	NP_005505.2	NM_005514.6:c.103T>G	NP_005505.2:p.Ser35Ala	rs1131170	-0.541		1	70.51	29.49	A	66.43	73.11	71.78	72.01	67.49	54.82	1200	6041	56.44	60.6	51.23	67.44	64.09	53.54	53.37	56.7	3300
HLA-B	A>A/G	6	31324711	snv	het	yes	196.64	9.29	312	29	283,29	NM_005514.6	missense_variant	151	97	33	Y/H	Tac/Cac	HLA-B	YES	tolerated - low confidence (0.52)	benign (0.017)	NP_005505.2	NM_005514.6:c.97T>C	NP_005505.2:p.Tyr33His	rs2596492	-7.55		1	15.83	15.83	G	17.15	16.47	17.79	12.4	16.9	10.71	1100	6035	16.81	9.09	15.02	10.98	21.46	20.19	17.43	18.77	2900
HLA-B	T>C/C	6	31324742	snv	hom	yes	11287.1	93.65	315	295	20295	NM_005514.6	splice_region_variant,intron_variant			0			HLA-B	YES			NP_005505.2	NM_005514.6:c.74-8A>G		rs147324178	-0.571		2	89.42	10.58	T	89.48	92.66	93.05	85.55	87.67	0	0	0	81.87	76.94	87.54	92.57	90.94	76.68	77.3	84.04	2700
HLA-B	G>G/A	6	31324864	snv	het	yes	209.64	9.15	284	26	258,26	NM_005514.6	splice_region_variant,synonymous_variant	126	72	24	A	gcC/gcT	HLA-B	YES			NP_005505.2	NM_005514.6:c.72C>T	NM_005514.6:c.72C>T(p.=)	rs151341076	-0.243		1	9.72	9.72	A	12.25	8.33	15.13	5.07	10.24	0	0	0	2.35	1.46	1.92	1	3.71	4.11	2.2	3.36	2900
HLA-B	G>G/C	6	31324887	snv	het	yes	7115.64	68.34	259	177	82177	NM_005514.6	missense_variant	103	49	17	L/V	Ctg/Gtg	HLA-B	YES	deleterious - low confidence (0.02)	probably damaging (0.977)	NP_005505.2	NM_005514.6:c.49C>G	NP_005505.2:p.Leu17Val	rs1131165	0.882		1	53.21	46.79	G	53.89	38.59	65.95	56.28	50.99	20.14	1000	5985	25.4	33.52	25.02	20.08	45.05	24.77	19.66	28.48	3200
HLA-B	G>G/C	6	31324892	snv	het	yes	7121.64	68.75	256	176	80176	NM_005514.6	missense_variant	98	44	15	A/G	gCg/gGg	HLA-B	YES	tolerated - low confidence (1)	benign (0.001)	NP_005505.2	NM_005514.6:c.44C>G	NP_005505.2:p.Ala15Gly	rs1131159	-0.194		1	70.21	29.79	G	64.99	72.82	81.19	70.35	60.34	27.07	1000	6011	39.97	49.62	34.99	58.16	59.63	40.98	31.38	40.98	3300
HLA-B	G>G/C	6	31324895	snv	het	yes	6995.64	68.38	253	173	80173	NM_005514.6	missense_variant	95	41	14	S/W	tCg/tGg	HLA-B	YES	deleterious - low confidence (0.04)	probably damaging (0.997)	NP_005505.2	NM_005514.6:c.41C>G	NP_005505.2:p.Ser14Trp	rs1131156	0.386		1	56.15	43.85	G	55.76	45.14	68.1	57.18	54.47	24.76	1100	6040	27.56	34.56	25.85	27.92	46.96	25.6	21.78	31.17	3200
HLA-B	C>C/G	6	31324911	snv	het	yes	123.64	12.5	224	28	196,28	NM_005514.6	missense_variant	79	25	9	V/L	Gtc/Ctc	HLA-B	YES	tolerated - low confidence (1)	benign (0.002)	NP_005505.2	NM_005514.6:c.25G>C	NP_005505.2:p.Val9Leu	rs1050462	0.957		1	23.06	23.06	G	24.5	25	26.79	12.33	30.62	9.89	1200	6160	7.89	3.96	5.2	11.75	8.22	9.04	8.26	7.84	3100
HLA-B	A>A/G	6	31324925	snv	het	yes	6125.64	73.56	208	153	55153	NM_005514.6	missense_variant	65	11	4	M/T	aTg/aCg	HLA-B	YES	tolerated - low confidence (0.16)	benign (0)	NP_005505.2	NM_005514.6:c.11T>C	NP_005505.2:p.Met4Thr	rs1050458	-0.068		1	79.23	20.77	A	72.77	84.52	85.58	79.58	71.77	0	0	0	58.95	66.41	52.52	81.28	73.16	57.75	52.18	63.1	3000
HLA-B	A>A/C	6	31324931	snv	het	yes	6078.64	73.17	205	150	55150	NM_005514.6	missense_variant	59	5	2	L/R	cTg/cGg	HLA-B	YES	tolerated - low confidence (1)	benign (0)	NP_005505.2	NM_005514.6:c.5T>G	NP_005505.2:p.Leu2Arg	rs9266206	-0.915		1	79.39	20.61	A	73.2	84.62	85.79	79.58	71.97	0	0	0	59.1	66.49	52.58	81.41	73.17	58.36	52.35	63.49	3000
GCK	G>G/A	7	44185088	snv	het	yes	596.64	17.6	250	44	206,44	NM_021223.2	upstream_gene_variant			0			MYL7	YES			NP_067046.1			rs2908274	0.658	G	1	41.31	41.31	A	30.84	40.28	31.9	72.54	17.69	33.49	2200	6502	36.8	69.79	44.34	50.08	32.77	36.73	27.53	34.07	2600
PAX4	T>T/G	7	127251188	snv	het	yes	11096.6	79.67	551	439	112439	NM_006193.2	missense_variant	1168	962	321	H/P	cAc/cCc	PAX4	YES	tolerated - low confidence (0.3)	benign (0)	NP_006184.2	NM_006193.2:c.962A>C	NP_006184.2:p.His321Pro	rs712701	-1.012	G	1	67.05	32.95	T	76.08	35.91	73.62	72.77	78.13	76.89	4800	6502	75.78	73.22	74.23	42.02	75.54	76.84	80.44	74.67	4200
PAX4	T>T/TA	7	127251732	insertion	het	yes	32.6	13.11	244	32	212,32	NM_006193.2	splice_region_variant,intron_variant			0			PAX4	YES			NP_006184.2	NM_006193.2:c.748-3dupT		rs35434068;rs375404897;rs386411245			1	0	0		0	0	0	0	0	0	0	0	0	0	0	0	0	0	0	0	0
SLC30A8	C>C/T	8	118184783	snv	het	yes	1151.64	21.21	363	77	286,77	NM_173851.2	missense_variant	1203	973	325	R/W	Cgg/Tgg	SLC30A8	YES	tolerated (0.08)	benign (0.004)	NP_776250.2	NM_173851.2:c.973C>T	NP_776250.2:p.Arg325Trp	rs13266634	-0.325	C	1	25.52	25.52	T	26.66	45.73	25.46	7.41	28.33	22.99	8400	6503	28.49	9.12	26.84	43.48	22.9	37.47	30.33	29.4	9000
GLIS3	G>G/T	9	4118111	snv	het	yes	358.64	19	26	13	13,13	NM_001042413.1	missense_variant	2080	1367	456	P/Q	cCa/cAa	GLIS3	YES	tolerated (0.91)	benign (0)	NP_001035878.1	NM_001042413.1:c.1367C>A	NP_001035878.1:p.Pro456Gln	rs6415788	1.741	T	1	67.61	32.39	G	76.22	87.4	56.03	60.06	63.02	66.93	1000	5571	67.3	63.78	83.59	87.98	57.49	69.19	62.92	65.76	2900
GLIS3	A>G/G	9	4118208	snv	hom	yes	1637.06	14	54	54	0,54	NM_001042413.1	missense_variant	1983	1270	424	S/P	Tcg/Ccg	GLIS3	YES	tolerated (0.02)	benign (0.15)	NP_001035878.1	NM_001042413.1:c.1270T>C	NP_001035878.1:p.Ser424Pro	rs806052	-1.081	G	2	99.9	0.1	A	100	100	100	99.62	100	99.87	600	4668	99.97	99.58	100	100	100	100	100	100	2000
GPSM1	T>C/C	9	139222174	snv	hom	yes	264.05	100	9	9	0,9	NR_026964.3	upstream_gene_variant			0			DKFZP434A062	YES						rs28495820	0.032		2	0	0		0	0	0	0	0	0	0	0	100	100	100	0	100	0	100	100	41100
GPSM1	C>C/T	9	139235415	snv	het	yes	298.64	16.08	199	32	167,32	NM_001145638.2	missense_variant	1392	1172	391	S/L	tCa/tTa	GPSM1	YES	tolerated (0.13)	benign (0.021)	NP_001139110.2	NM_001145638.2:c.1172C>T	NP_001139110.2:p.Ser391Leu	rs60980157	0.719	C	1	19.27	19.27	T	27.95	4.76	18.92	22.39	24.05	22.96	1100	6360	28.63	29.83	40.01	8.23	19.3	45.53	34.27	22.9	3800
GRK5	C>C/T	10	121140321	snv	het	yes	289.64	18.95	95	18	77,18	NM_005308.2	splice_region_variant,intron_variant			0			GRK5	YES			NP_005299.1	NM_005308.2:c.149-6C>T		rs2275036	1.139	C	1	20.51	20.51	T	8.79	37	19.32	20.57	13.12	14.72	7700	6503	15.74	17.22	7.12	38.84	20.73	10.8	13.3	15.56	4700
MOB2	A>A/G	11	1507731	snv	het	yes	2976.64	82.39	142	117	25117	NM_001172223.1	missense_variant	218	56	19	L/P	cTg/cCg	MOB2	YES	tolerated - low confidence (1)	benign (0)	NP_001165694.1	NM_001172223.1:c.56T>C	NP_001165694.1:p.Leu19Pro	rs1881503	1.618	G	1	94.03	5.97	A	88.33	99.8	91.1	99.39	87.97	0	0	0	90.26	96.81	89.67	99.49	89.29	100	90.88	87.88	6900
KCNJ11	C>C/T	11	17408630	snv	het	yes	4466.64	60.14	286	172	114172	NM_000525.3	missense_variant	1577	1009	337	V/I	Gtc/Atc	KCNJ11	YES	tolerated (0.11)	benign (0.015)	NP_000516.3	NM_000525.3:c.1009G>A	NP_000516.3:p.Val337Ile	rs5215	-0.594	T	1	73.06	26.94	C	70.32	66.17	60.43	95.46	64.71	73.2	15200	6493	64.48	91.46	60.97	63.96	62.71	52.43	62.6	63.66	11200
KCNJ11	T>T/C	11	17409572	snv	het	yes	2800.64	53.81	223	120	103120	NM_000525.3	missense_variant	635	67	23	K/E	Aag/Gag	KCNJ11	YES	tolerated (0.17)	benign (0)	NP_000516.3	NM_000525.3:c.67A>G	NP_000516.3:p.Lys23Glu	rs5219	0.716	C	1	73.7	26.3	T	70.75	66.17	60.43	97.65	64.71	73.81	6400	6493	64.71	93.67	61.1	64.01	62.75	52.6	62.61	63.66	10200
MTNR1B	G>G/A	11	92702962	snv	het	yes	56.64	27.02	64	9	55,9	NM_005959.3	missense_variant	174	71	24	G/E	gGg/gAg	MTNR1B	YES	Deleterious (0.01)	Damaging (0.71)	NP_005950.1	NM_005959.3:c.71G>A	NP_005950.1:p.Gly24Glu	rs8192552	0.546	G	1	6.49	6.49	A	4.61	0.4	8.59	10.44	6.66	7.31	1000	6328	8.56	12.61	5.3	0.55	12.72	6.88	9.05	5.76	2200
CCND2	C>C/G	12	4388084	snv	het	yes	618.64	29.06	117	34	83,34	NM_001759.3	splice_region_variant,synonymous_variant	875	570	190	T	acC/acG	CCND2	YES			NP_001750.1	NM_001759.3:c.570C>G	NM_001759.3:c.570C>G(p.=)	rs3217805	-0.352	C	1	21.98	21.98	G	27.81	8.33	22.6	16.79	37.87	32.63	4100	6503	32.26	18.8	29.08	8.4	26.14	35.55	39.22	29.8	3700
SGCG	T>T/C	13	23898509	snv	het	yes	6647.64	67.28	379	255	124255	NM_000231.2	splice_region_variant,synonymous_variant	860	705	235	L	ctT/ctC	SGCG	YES			NP_000222.1	NM_000231.2:c.705T>C	NM_000231.2:c.705T>C(p.=)	rs1800353	-0.065	T	1	62.98	37.02	T	74.93	74.8	77.09	32.53	69.18	57.62	7900	6503	67.44	39.89	81.82	76.9	71.65	67.22	67	66.89	6500
SGCG	A>A/G	13	23898664	snv	het	yes	9981.64	85.71	420	360	60360	NM_000231.2	missense_variant	1015	860	287	N/S	aAc/aGc	SGCG	YES	tolerated (1)	benign (0)	NP_000222.1	NM_000231.2:c.860A>G	NP_000222.1:p.Asn287Ser	rs1800354	2.747	G	1	87.78	12.22	A	93.08	99.9	93.46	70.27	89.46	82.11	6700	6503	88.17	73.94	93.8	99.92	91.42	88.15	87.1	87.08	6900
TBC1D4	C>T/T	13	75884216	snv	hom	yes	9302.06	93.48	368	344	24344	NM_014832.2	missense_variant	2802	2455	819	V/I	Gta/Ata	TBC1D4	YES	tolerated (0.81)	benign (0.001)	NP_055647.2	NM_014832.2:c.2455G>A	NP_055647.2:p.Val819Ile	rs1062087	-0.161	T	2	71.18	28.81	C	66.43	79.56	93.35	39.79	85.78	76.5	7900	5958	82.56	47.98	68.64	81.17	93.28	82.51	87.57	83.11	6900
TBC1D4	G>G/A	13	75884290	snv	het	yes	1554.64	31.72	268	85	183,85	NM_014832.2	splice_region_variant,intron_variant			0			TBC1D4	YES			NP_055647.2	NM_014832.2:c.2384-3C>T		rs2297203	1.909	G	1	22.6	22.6	A	37.32	18.65	20.55	8.09	37.47	31.97	3800	6052	35.75	13.66	46.56	22.07	24.61	33.4	41.86	36.42	3400
IRS2	C>C/T	13	110435231	snv	het	yes	855.64	35	119	45	74,45	NM_003749.2	missense_variant	3684	3170	1057	G/D	gGc/gAc	IRS2	YES	Deleterious (0.0)	Damaging (0.91)	NP_003740.2	NM_003749.2:c.3170G>A	NP_003740.2:p.Gly1057Asp	rs1805097	0.768		1	28.33	28.33	T	41.07	39.28	30.26	9.38	31.61	23.26	500	5967	38.2	19.23	57.93	46.68	29.58	48.67	43.44	36.81	4800
C2CD4B	A>A/C	15	62456358	snv	het	yes	1138.64	66.67	66	44	22,44	NM_001007595.2	missense_variant	955	826	276	F/V	Ttc/Gtc	C2CD4B	YES	tolerated (0.18)	benign (0)	NP_001007596.2	NM_001007595.2:c.826T>G	NP_001007596.2:p.Phe276Val	rs8040712	0.283	C	1	73.44	26.56	A	76.22	58.53	68.3	79.35	83.7	0	0	0	73.24	83.56	72.3	59.77	69.68	81.25	81.26	77.27	4600
C2CD4B	G>G/A	15	62456945	snv	het	yes	375.64	25.45	110	28	82,28	NM_001007595.2	missense_variant	368	239	80	P/L	cCg/cTg	C2CD4B	YES	deleterious (0)	probably damaging (0.999)	NP_001007596.2	NM_001007595.2:c.239C>T	NP_001007596.2:p.Pro80Leu	rs8025811	5.267	G	1	16.53	16.53	A	11.96	0.1	14.62	34.19	14.81	15.81	200	4705	24.12	45.37	30.34	0	20.7	46.43	28.37	23.91	5400
HNF4A	C>C/T	20	43034693	snv	het	yes	736.64	36.02	333	62	271,62	NM_000457.4	splice_region_variant,intron_variant	681	342	56	F/V	cTg/cGg	HNF4A	YES	deleterious (0.04)	damaging (0.97)	NP_000448.3	NM_000457.4:c.116-5C>T		rs745975	-2.141	c	1	16.87	16.87	T	12.82	19.15	22.49	8.85	22.46	19.04	14700	6503	20.08	9.92	9.58	17.55	23.81	18.61	23	22.03	10700
[truncated: 20 more columns]
